# Supplementary material for: Repeated dosing improves oncolytic rhabdovirus therapy in mice via interactions with intravascular monocytes
Source: Commun Biol. 2022 Dec 19;5:1385. doi: 10.1038/s42003-022-04254-3 (PMC9761050; doi:10.1038/s42003-022-04254-3)
Supplement: Supplementary file 8 — Supplementary Data 1 [file 42003_2022_4254_MOESM8_ESM.xlsx]

## Sheet: 1a
days	control						1 dose						2 doses
0	0	0	0	0	0	0	0	0	0	0	0	0	0	0	0	0	0	0	0	0
7	122.2	332.1	195	75	183	220.1	135.7	179.95	216	176.4	195.2	132.5	197.2	173.25	218.3	125.4	159.25	195	45	85
10	126.9	514.1	264	60	259	268.6	148.4	314.5	292	207.9	254.6	237.25	265.2	93.1	306.6	98.9	299.2	242.55	0	200
12	115.15	564.3	317.55	73.6	273	310.25	98	355.5	229.4	255.5	237.9	279.45	259	77.7	267.3	45	293.25	228	20	228.75
14	127.4	535.3	343.2	98	259.15	284	69.3	400	225	233.6	252.8	325.6	252	30	292	0	273	257.95	0	243.6
17	219.6	714	475	88.4	361.2	411.6	0	525.45	245.7	332	345	470.8	356.4	0	307.1	0	336.7	326.25	0	313.6

## Sheet: 1b
Days after tumor implantation	сontrol	1 dose	2 doses
20		1
27		1
27		1
27		1
31		1
31		1
31		1
31		1
21			1
31			1
31			1
31			1
34			1
38			1
41			1
100			0
100			0
16	1
17	1
18	1
19	1
27	1

## Sheet: 1c
hpi	VSV-FLUC					VSV-FLUC+VSV-FLUC
0	0	0	0	0	0	0	0	0	0	0
24	38474.2	58479	25689	35818	34877	15489	17546	30487	10489	9785
48	189749	200689	239564	198741	124789	174260	135689	201487	208412	158963
72	168102	145896	178965	187456	154789	317803	456897	300458	289567	250789
96	45645.9	58974	36897	48745	40789	213323	257896	194236	201781	196968
120	970	589	145	378	1548	900	789	980	1050	170

## Sheet: 1e
1 dose	2 doses
0	2221.14
0	62.6003
0	13383.7
0	626.003
0	0
176.431
0
249.216

## Sheet: 1g
hpi	VSV-FLUC+VSV-NR				VSV-NR+VSV-FLUC
24	91100	4860	11200	112000	NA	NA	NA	NA
48	651000	260000	420000	323000	248	672	848	408
72	610000	1110000	2660000	679000	3980	5300	827	1160
96	396000	466000	803000	630000	439	17000	11500	4310
120	26400	1570	19600	11700	786	1570	929	871

## Sheet: 1j
hpi	VSV-FLUC										VSV-FLUC+VSV-NR
48	1	1	1	1	1	1	1	1	1	1	1	1	1	1	1	1
72	1.02729	0.704075	1.48153	1.18144	1.34	1.16463	0.455814	0.996055	1.45393	0.958835	1.2108	4.33304	1.11641	1.02661	1.94331	4.68327
96	0.163153	0.620725	0.273052	0.089855	0.171944	1	1.02698	0.788462	2.29486	1.65696	2.06929	4.98974	1.20267	1.46462	0.920237	3.99056

## Sheet: 2i
cells	1st dose							2nd dose
tumor cells	5	4	0	0	3	8	8	3	0	10	0	0	1	0
endothelium	50	31	48	64	74	45	35	30	31	24	44	41	21	22
neutrophils	28	59	21	9	16	20	42	10	8	15	4	4	13	15
monocytes	16	6	9	21	18	21	19	61	81	49	54	68	52	61

## Sheet: 2j
cells	untreated				VSV 48hpi
CD11b+CD169+	13.7	10.8	12.5	13	24	22.7	26.4	24.4
CD11b+F4/80+	18.1	13.1	13.1	14.7	43.4	22.2	30.3	30.3

## Sheet: 2k
cells	untreated				VSV 48hpi
CD11b+Ly6c+hi	0.15	0.18	0.47	0.13	2.99	1.08	1.98	2.02
CD11b+Ly6c+lo	9.32	5.11	6.02	5.92	12.6	18.3	28.8	17
CD11b+Ly6g+hi	20.7	11.3	13.2	17.4	19.7	25.1	39.3	23
CD11b+Gr1+hi	28	23.4	31.2	19.5	59.1	36.4	56.8	64

## Sheet: 2l
cells	untreated										VSV 48hpi
CD11b+Ly6c+hi	1.9	2.16	2.6	0.64							5.51	4.05	5.65	4.9
CD11b+CD169+	9.41	11.1	15.2	17.2	4.46	5.02	6.4	5.1	10.7	14.2	24.2	8.33	31.9	9.69	16.5	14.1	13.2	19.2	13.9	14.9	16.8	9.1	13.8	20.4	17.4	34.6	10.4	4.8
CD11b+F4/80+	18.2	29.1	32.4	35.4	34.5	41					41.4	14.2	42.4	54.8	47.2	49.4

[truncated: 20 more sheets: 3a, 3c, 3d, 3e, 3f, 4a, 4b, 4d, 4e, 4f, 4h, 4i, 4j, 4k, 4l, 5a, 5b, 5c, 5e, 5g]
